# Supplementary material for: Parental Health Literacy as a Contextual Factor in Proxy-Reported Child Mental Health: A Population-Based Study of Children Aged 6–10 Years
Source: Children (Basel). 2026 Feb 11;13(2):253. doi: 10.3390/children13020253 (PMC12939823; doi:10.3390/children13020253)
Supplement: Supplementary file 1 [file children-13-00253-s001.zip]

Archive with 1 entries (1 files):
- children-4146348-supplementary.pdf
